# Supplementary material for: Different Responses in Vascular Traits between Dutch Elm Hybrids with a Contrasting Tolerance to Dutch Elm Disease
Source: J Fungi (Basel). 2022 Feb 22;8(3):215. doi: 10.3390/jof8030215 (PMC8954630; doi:10.3390/jof8030215)
Supplement: Supplementary file 1 [file jof-08-00215-s001.zip]

Archive with 4 entries (4 files):
- Supplementary Figures.pdf
- Supplementary Video S1 - Groeneveld 6th AR radial.mp4
- Supplementary Video S2 - Dodoens 6th AR radial.mp4
- Supplementary Video S3 - Dodoens 7th AR radial.mp4
